# Supplementary material for: Diagrammatic Simplification of Linearized Coupled Cluster Theory
Source: J Phys Chem A. 2025 Jun 26;129(31):7251–60. doi: 10.1021/acs.jpca.5c03203 (PMC12337151; doi:10.1021/acs.jpca.5c03203)
Supplement: Supplementary file 1 [file jp5c03203_si_001.xlsx]

## Sheet: A24
All results in kcal/mol, aXZ = aug-cc-pVXZ, CBS = Complete Basis Set Limit
System	TBE	LinLCCD/aDZ	LinLCCD/aTZ	LinLCCD/CBS	LinLCCD(hh)/aDZ	LinLCCD(hh)/aTZ	LinLCCD(hh)/CBS	LinCCD/aDZ	LinCCD/aTZ	LinCCD/CBS	CCD/aDZ	CCD/aTZ	CCD/CBS	CCSD/aDZ	CCSD/aTZ	CCSD/CBS
01waterammonia	-6.492	-5.99046	-6.40314	-6.6285	-5.97708	-6.45114	-6.71123	-5.44252	-5.99019	-6.29195	-5.34211	-5.87974	-6.17582	-5.41508	-5.93508	-6.22117
02waterdimer	-4.994	-4.6628	-4.94014	-5.10023	-4.60828	-4.92397	-5.10576	-4.22512	-4.5821	-4.78726	-4.15842	-4.51468	-4.71944	-4.20824	-4.55933	-4.76116
03HCNdimer	-4.738	-4.83343	-5.05866	-5.1741	-4.72986	-4.96983	-5.09362	-4.08495	-4.41132	-4.584	-4.16418	-4.4952	-4.67051	-4.19154	-4.50871	-4.67618
04HFdimer	-4.564	-4.3143	-4.55252	-4.69037	-4.20187	-4.46248	-4.61302	-3.8953	-4.17736	-4.34002	-3.85745	-4.14392	-4.30908	-3.87554	-4.17708	-4.35078
05ammoniadimer	-3.141	-2.64467	-2.89609	-3.03251	-2.70879	-3.00177	-3.16169	-2.5164	-2.85612	-3.0425	-2.42055	-2.74308	-2.91974	-2.46154	-2.76734	-2.93453
06HFmethane	-1.66	-1.02804	-1.42345	-1.61305	-1.06549	-1.5045	-1.71877	-0.918661	-1.39749	-1.6343	-0.847044	-1.3114	-1.54002	-0.891509	-1.35356	-1.58088
07ammoniamethane	-0.771	-0.53317	-0.604386	-0.647311	-0.569446	-0.657128	-0.709372	-0.5455	-0.653225	-0.716813	-0.486533	-0.587487	-0.647243	-0.513648	-0.602447	-0.655323
08watermethane	-0.665	-0.47473	-0.539363	-0.577626	-0.50047	-0.577622	-0.622971	-0.470852	-0.564595	-0.619334	-0.427497	-0.515261	-0.566615	-0.447358	-0.526688	-0.573268
09formaldehydedimer	-4.479	-4.25606	-4.70105	-4.96572	-4.014	-4.51441	-4.81044	-2.76647	-3.3371	-3.67287	-3.01436	-3.58303	-3.9177	-3.28838	-3.79211	-4.09003
10waterethene	-2.564	-2.19094	-2.50436	-2.67051	-2.24865	-2.61334	-2.8085	-1.88618	-2.29645	-2.51741	-1.80391	-2.19321	-2.4023	-1.80722	-2.16408	-2.35481
11formaldehydeethene	-1.623	-1.29964	-1.49539	-1.60908	-1.34655	-1.57813	-1.71209	-1.06612	-1.32605	-1.47605	-1.01909	-1.26407	-1.40561	-1.06119	-1.27118	-1.39292
12ethynedimer	-1.529	-1.33834	-1.53285	-1.63383	-1.37401	-1.59364	-1.70883	-1.12383	-1.3838	-1.52183	-1.06736	-1.31395	-1.4444	-1.05561	-1.27506	-1.39015
13ammoniaethene	-1.382	-1.10081	-1.26551	-1.35553	-1.18517	-1.38217	-1.49047	-1.01552	-1.23233	-1.35185	-0.926223	-1.12793	-1.23889	-0.921146	-1.09679	-1.193
14ethenedimer	-1.106	-0.720632	-0.857241	-0.937262	-0.885598	-1.05802	-1.15831	-0.780076	-0.953545	-1.05443	-0.614526	-0.767595	-0.856932	-0.599083	-0.723613	-0.796797
15methaneethene	-0.509	-0.323958	-0.389087	-0.425675	-0.38888	-0.468988	-0.514053	-0.380955	-0.464959	-0.51223	-0.30315	-0.379399	-0.422279	-0.290192	-0.349937	-0.383477
16boranemethane	-1.513	-0.569904	-0.908671	-1.08667	-0.757536	-1.1607	-1.37514	-0.723876	-1.14534	-1.37014	-0.580239	-0.972734	-1.18114	-0.642771	-1.01829	-1.21709
17methaneethane	-0.836	-0.441051	-0.542777	-0.602019	-0.544653	-0.669107	-0.741213	-0.536012	-0.663811	-0.73781	-0.443543	-0.55635	-0.621864	-0.477522	-0.575608	-0.63279
18methaneethane	-0.614	-0.297791	-0.370582	-0.413055	-0.37045	-0.458772	-0.510035	-0.398324	-0.488146	-0.540258	-0.323989	-0.402485	-0.448186	-0.350941	-0.419019	-0.458825
19methanedimer	-0.539	-0.261515	-0.327629	-0.366831	-0.325947	-0.406708	-0.454199	-0.342401	-0.425338	-0.474062	-0.282342	-0.354731	-0.397485	-0.303307	-0.366597	-0.404201
20Armethane	-0.405	-0.189012	-0.269704	-0.316618	-0.230503	-0.324843	-0.379482	-0.187512	-0.28376	-0.339479	-0.15822	-0.241917	-0.290533	-0.173682	-0.250307	-0.294921
21Arethene	-0.365	-0.151719	-0.255007	-0.311848	-0.200897	-0.322628	-0.389906	-0.160147	-0.280421	-0.346876	-0.111672	-0.216384	-0.274031	-0.103947	-0.193618	-0.242752
22etheneethyne	0.794	1.39411	1.21074	1.10783	1.12205	0.890988	0.761092	1.08801	0.899089	0.793041	1.35472	1.19328	1.10279	1.41182	1.28349	1.21174
23ethenedimer	0.909	1.6591	1.46749	1.3653	1.35994	1.1192	0.989198	1.15802	0.972182	0.873251	1.50996	1.35094	1.26719	1.56774	1.44202	1.37712
24ethynedimer	1.084	1.60565	1.4339	1.33448	1.33607	1.11944	0.99461	1.42165	1.24649	1.14513	1.6209	1.47141	1.38458	1.67477	1.55601	1.48657

## Sheet: S22
All results in kcal/mol, aXZ = aug-cc-pVXZ, CBS = Complete Basis Set Limit
System	TBE	LinLCCD/aDZ	LinLCCD/aTZ	LinLCCD/CBS	LinLCCD(hh)/aDZ	LinLCCD(hh)/aTZ	LinLCCD(hh)/CBS	LinCCD/aDZ	LinCCD/aTZ	LinCCD/CBS	CCD/aDZ	CCD/aTZ	CCD/CBS	CCSD/aDZ	CCSD/aTZ	CCSD/CBS
H-bonded
81_Ammoniadimer	-3.13	-2.67293	-2.80251	-2.86937	-2.7699	-2.88063	-2.93683	-2.52663	-2.72485	-2.83057	-2.43384	-2.60978	-2.70289	-2.46833	-2.63145	-2.71729
82_Waterdimer	-4.99	-4.56376	-4.72086	-4.81417	-4.51732	-4.69557	-4.80084	-4.08548	-4.29959	-4.42516	-4.02645	-4.2191	-4.33254	-4.06823	-4.24287	-4.3461
84_Formicaciddimer	-18.75	-17.7527	-19.0164	-19.6505	-17.0965	-18.4212	-19.0898	-14.8013	-16.3086	-17.0807	-14.8822	-16.3633	-17.1204	-15.0925	-16.5615	-17.3118
85_Formamidedimer	-16.06	-14.8514	-15.7282	-16.2104	-14.4987	-15.4644	-15.9968	-13.0199	-14.1613	-14.7933	-12.9348	-14.0305	-14.6366	-13.0985	-14.1666	-14.7569
86_Uracildimerhbonded	-20.64	-19.2409	-20.6049	-21.3381	-18.7574	-20.2715	-21.0898	-16.6299	-18.3849	-19.3395	-16.5937	-18.2814	-19.1979	-16.8342	-18.4842	-19.3794
87_2pyridoxine2aminopyridinecomplex	-16.93	-15.7316	-16.3827	-16.7239	-15.7786	-16.4649	-16.8262	-13.3572	-14.2435	-14.7179	-13.2809	-14.112	-14.5551	-13.6425	-14.4079	-14.8139
88_AdeninethymineWatsonCrickcomplex	-16.66	-14.5594	-15.6101	-15.7108	-14.4132	-15.5645	-16.1919	-12.4257	-13.835	-14.6084	-12.2844	-13.6053	-14.3288	-12.6821	-13.973	-14.6794
Dispersion Dominated (Green cells indicate significant pi-stacking)
89_Methanedimer	-0.53	-0.22136	-0.185391	-0.166641	-0.266403	-0.203376	-0.169311	-0.25657	-0.22473	-0.20832	-0.212751	-0.172283	-0.150985	-0.230051	-0.185216	-0.161447
90_Ethenedimer	-1.47	-0.635071	-1.09682	-1.358	-0.692789	-1.26468	-1.58821	-0.519823	-1.12568	-1.46843	-0.397854	-0.958301	-1.27535	-0.414326	-0.952497	-1.25693
83_BenzeneMethanecomplex	-1.45	-0.792432	-1.00895	-1.12892	-0.933251	-1.1278	-1.23533	-0.558515	-0.899027	-1.08917	-0.439614	-0.735397	-0.900228	-0.424673	-0.695519	-0.846236
91_Benzenedimerparalleldisplaced	-2.65	-2.16288	-2.20862	-2.23513	-2.91292	-2.97906	-3.01712	-0.879875	-0.869872	-0.864832	-0.39043	-0.370256	-0.359458	-0.237004	-0.178282	-0.145667
92_Pyrazinedimer	-4.25	-3.69885	-4.14855	-4.40219	-4.44672	-4.98376	-5.28683	-1.82564	-2.39265	-2.71268	-1.44169	-1.8966	-2.1532	-1.34357	-1.70754	-1.91266
93_Uracildimerstack	-9.8	-7.85152	-8.5527	-8.94834	-8.17255	-8.98893	-9.44977	-5.17255	-6.11258	-6.6434	-4.98696	-5.80828	-6.27192	-5.41182	-6.1041	-6.4947
94_Indolebenzenecomplexstack	-4.52	-4.27506	-4.2124	-4.17309	-5.42044	-5.33709	-5.28606	-1.91639	-1.77448	-1.69031	-1.35457	-1.1653	-1.05433	-1.24612	-0.966503	-0.804396
95_Adeninethyminecomplexstack	-11.73	-10.5827	-10.8201	-10.9494	-11.5958	-11.838	-11.97	-6.80333	-7.09605	-7.25671	-6.41387	-6.58101	-6.67058	-6.87912	-6.85227	-6.83206
Mixed Complexes
96_Etheneethynecomplex	-1.5	-1.30649	-1.21986	-1.16677	-1.34785	-1.16016	-1.04987	-1.06394	-1.02997	-1.00668	-1.01042	-0.966158	-0.937054	-1.00027	-0.930076	-0.886294
97_Benzenewatercomplex	-3.27	-2.77686	-2.77726	-2.78676	-2.84741	-2.82633	-2.82368	-2.27456	-2.2732	-2.28168	-2.21298	-2.1931	-2.19112	-2.24362	-2.18816	-2.16604
98_Benzeneammoniacomplex	-2.31	-1.77947	-1.82859	-1.85598	-1.90593	-1.93001	-1.94324	-1.40577	-1.50682	-1.56362	-1.31658	-1.38886	-1.42936	-1.32972	-1.36707	-1.38781
99_BenzeneHCNcomplex	-4.54	-4.02852	-4.65303	-4.99549	-3.94885	-4.72159	-5.14795	-2.77541	-3.61566	-4.08022	-2.85716	-3.6667	-4.11389	-2.86762	-3.6194	-4.03389
100_BenzenedimerTshaped	-2.72	-2.17874	-2.29473	-2.35988	-2.45878	-2.57342	-2.6378	-1.38271	-1.5449	-1.6362	-1.22178	-1.36511	-1.44573	-1.20867	-1.30809	-1.36387
101_IndolebenzeneTshapecomplex	-5.63	-5.01195	-5.4149	-5.63456	-5.38974	-5.85038	-6.10269	-3.60486	-4.09823	-4.36908	-3.42934	-3.88733	-4.13815	-3.4531	-3.85401	-4.07252
102_Phenoldimer	-7.1	-6.10736	-6.63545	-6.93694	-6.28668	-6.92707	-7.29213	-5.03585	-5.7201	-6.10998	-4.77136	-5.39401	-5.74902	-4.85753	-5.44645	-5.78238

## Sheet: Quest#8
All results in eV and use the aug-cc-pVTZ basis, RI-aTZ contains no I functions
system	TBE	LinLCCD	LinLCCD(hh)	LinCCD	MP2	CCSD	CCSD(T)
ScH	0.446	0.0143799	0.23	0.71	0.386586	0.37	0.476013
ScF	0.647	0.502411	0.72	1.07	0.883007	0.85	0.595837
CuH	2.55	3.28263	3.68	2.74	4.38005	2.32	2.54316
CuF	2.063	2.45558	2.85	1.87	3.54577	1.8	1.90368
CuCl	2.692	3.38928	3.77	2.76	4.41281	2.63	2.5177
ZnO	0.542	1.19261	0.47	1.69	2.37476	1.37	0.480148
ZnS	0.546	0.245703	1.68	0.59	0.676674	0.36	0.555065

## Sheet: L7
Interaction Energies in kcal/mol, ha="heavy augmented"
System	LinLCCD(hh)/Def2-ma-SVP(ha)	LinLCCD(hh)/Def2-ma-TZVP(ha)
Coronene Dimer	-23.9552	-31.377
Circumcoronene Adenine	-17.075	-22.6348
Circumcoronene GC Base Pair	-27.0023	-37.271
Octadecane Dimer	-5.92238	-8.28929
GCGC Base Pair Stack	-7.91376	-13.9204
Guanine Trimer	0.435812	-2.322
Phenylalanine Residues Trimer	-22.233	-24.3991
